# Supplementary material for: Host anemone size as a determinant of social group size and structure in the orange clownfish (Amphiprion percula)
Source: PeerJ. 2018 Nov 6;6:e5841. doi: 10.7717/peerj.5841 (PMC6225843; doi:10.7717/peerj.5841)
Supplement: Supplemental Information 1 — Transformations applied for analysis are also included in the columns following each variable. [file peerj-06-5841-s001.xlsx]

## Sheet: Sheet1
Anemone ID	Anemone Surface Area (cm2)	Log(Anemone Surface Area) (cm2)	Log(Anemone Surface Area) Standardized (cm2)	Distance Offshore (m)	Log(Distance Offshore) (m)	Log(Distance) Standardized (m)	Depth (m)	Log(Depth) (m)	Log(Depth) Standardized	Group Size	Group Size Standardized	Idv 1 (Female) TL (mm)	Idv 1 TL Standardized (mm)	Idv 2 (Male) TL (mm)	Idv 2 TL Standardized (mm)	SubAdult Summed TL (mm)	SubAdult Summed TL Standardized (mm)
1	672.955	2.82799	-0.480148	1016.18	3.00697	0.780215	6.2	0.792392	-0.617394	3	0.0312789	61.6	-0.0737752	53	0.271369	33	-0.492098
2	1485.57	3.17189	0.424653	851.676	2.93027	0.451876	8.2	0.913814	0.0504798	3	0.0312789	70	0.60739	61.5	1.08707	19	-1.16601
7	2995.78	3.47651	1.22608	976.959	2.98988	0.707035	10.2	1.0086	0.571845	3	0.0312789	78.5	1.29666	60.5	0.991109	42	-0.0588697
8	5711.15	3.75672	1.96331	1003.87	3.00168	0.757563	6.3	0.799341	-0.579172	5	2.90894	78.5	1.29666	62	1.13506	130	4.17714
13	1477.52	3.16953	0.418444	989.842	2.99557	0.731392	19	1.27875	2.0578	4	1.47011	67.5	0.404662	51	0.079438	47.5	0.205881
17	1144.4	3.05858	0.12653	949.586	2.97753	0.654197	8.2	0.913814	0.0504798	3	0.0312789	60.5	-0.162975	50	-0.0165274	39	-0.203279
18	1503.1	3.17699	0.438058	1018.74	3.00807	0.784901	9	0.954243	0.272855	2	-1.40755	70.6	0.656044	58.5	0.799179
21	1559.58	3.19301	0.480203	938.727	2.97254	0.632815	5.9	0.770852	-0.735871	3	0.0312789	69	0.526299	56.5	0.607248	43	-0.0107331
23	1817.33	3.25943	0.65497	895.301	2.95197	0.544753	8.8	0.944483	0.219171	3	0.0312789	77.5	1.21557	59	0.847161	47	0.181813
25	991.765	2.99641	-0.0370368	389.626	2.59065	-1.00207	9.2	0.963788	0.325358	3	0.0312789	63.5	0.0802978	54	0.367334	37.5	-0.275484
27	1389.07	3.14272	0.347907	963.102	2.98367	0.680475	4.8	0.681241	-1.22877	3	0.0312789	65.5	0.24248	51	0.079438	35	-0.395825
36	2905.67	3.46325	1.19119	896.242	2.95243	0.546705	10.9	1.03743	0.730402	3	0.0312789	71	0.688481	65	1.42295	53	0.470632
40	5999.36	3.7781	2.01956	894.339	2.9515	0.542753	4.6	0.662758	-1.33044	4	1.47011	81	1.49939	56	0.559265	85.5	2.03507
49	989.528	2.99543	-0.0396163	877.176	2.94309	0.506726	8	0.90309	-0.008506	3	0.0312789	69	0.526299	54	0.367334	36	-0.347689
58	3498.23	3.54385	1.40324	812.042	2.90958	0.363277	14.1	1.14922	1.34531	3	0.0312789	72	0.769572	61	1.03909	44	0.0374034
67	1923.57	3.28411	0.719884	813.734	2.91048	0.367147	8.1	0.908485	0.021169	3	0.0312789	74.5	0.9723	60	0.943127	51	0.374359
69	1918.31	3.28292	0.716752	1034.25	3.01462	0.812984	10	1	0.52454	3	0.0312789	87	1.98594	56.5	0.607248	45	0.0855399
74	215.609	2.33367	-1.78067	669.028	2.82544	0.00309636	9	0.954243	0.272855	2	-1.40755	53	-0.771158	34.5	-1.50399
79	618.457	2.79131	-0.576642	636.9	2.80407	-0.0884017	9.5	0.977724	0.402011	3	0.0312789	55	-0.608976	47.5	-0.256441	25	-0.87719
80	631.179	2.80015	-0.553376	793.698	2.89966	0.320796	4.7	0.672098	-1.27906	3	0.0312789	51	-0.933341	40.5	-0.928199	18	-1.21415
81	3408.44	3.53256	1.37354	335.519	2.52572	-1.28004	6.7	0.826075	-0.432122	4	1.47011	75	1.01285	66.5	1.5669	71	1.33709
82	2064	3.31471	0.800397	272.16	2.43482	-1.66916	9.5	0.977724	0.402011	3	0.0312789	69	0.526299	56	0.559265	41.5	-0.0829379
83	2407.92	3.38164	0.976492	486.02	2.68665	-0.591067	13	1.11394	1.15128	3	0.0312789	66	0.283025	50.5	0.0314553	39	-0.203279
84	481.706	2.68278	-0.86217	686.914	2.8369	0.0521479	8.7	0.939519	0.19187	3	0.0312789	46.5	-1.29825	38	-1.16811	18	-1.21415
85	347.881	2.54143	-1.23406	330.301	2.51891	-1.30919	8.3	0.919078	0.0794354	3	0.0312789	43	-1.58207	32.5	-1.69592	17	-1.26228
86	672.331	2.82758	-0.481207	458.192	2.66105	-0.70069	6.4	0.80618	-0.541552	4	1.47011	65	0.201934	48.5	-0.160475	49	0.278086
87	2933.37	3.46737	1.20203	675.407	2.82957	0.0207379	14	1.14613	1.32831	3	0.0312789	68	0.445208	57.5	0.703213	40	-0.155143
89	461.957	2.6646	-0.910002	804.872	2.90573	0.346788	8.5	0.929419	0.136314	3	0.0312789	52	-0.85225	37	-1.26408	18	-1.21415
90	441.429	2.64486	-0.96194	681.884	2.83371	0.0384829	14.1	1.14922	1.34531	2	-1.40755	57.5	-0.406249	33	-1.64794
91	851.598	2.93023	-0.211137	790.264	2.89777	0.312735	6	0.778151	-0.695722	4	1.47011	73.5	0.891208	58	0.751196	72	1.38523
92	1554.83	3.19168	0.476715	427.662	2.6311	-0.828897	6.4	0.80618	-0.541552	3	0.0312789	71	0.688481	59	0.847161	46.5	0.157745
93	6559.29	3.81686	2.12152	787.566	2.89629	0.306375	11	1.04139	0.752218	3	0.0312789	74	0.931754	63.5	1.27901	52	0.422495
94	1190.23	3.07563	0.171394	418.281	2.62147	-0.870131	7.7	0.886491	-0.099809	3	0.0312789	65	0.201934	53	0.271369	44	0.0374034
95	1161	3.06483	0.142981	813.293	2.91025	0.366138	10	1	0.52454	3	0.0312789	66	0.283025	55.5	0.511282	45	0.0855399
96	1068.16	3.02864	0.0477504	936.879	2.97168	0.62915	5.9	0.770852	-0.735871	4	1.47011	63	0.0397523	53.5	0.319352	63	0.951997
97	1328.08	3.12323	0.296611	734.795	2.86617	0.177427	11.2	1.04922	0.79526	3	0.0312789	72.5	0.810117	60	0.943127	45	0.0855399
98	669.716	2.82589	-0.48566	884.791	2.94684	0.522798	10.6	1.02531	0.663733	4	1.47011	64.5	0.161389	55	0.4633	56	0.615042
100	369.696	2.56784	-1.16456	426.162	2.62957	-0.83543	8.6	0.934498	0.164254	2	-1.40755	38.5	-1.94698	21	-2.79952
123	3327.18	3.52208	1.34596	1189.56	3.07539	1.07311	18.6	1.26951	2.00698	3	0.0312789	72	0.769572	58.5	0.799179	51	0.374359
127	780.121	2.89216	-0.311304	1396.38	3.145	1.37114	4.9	0.690196	-1.17951	4	1.47011	47	-1.2577	42	-0.784251	43	-0.0107331
128	1819.47	3.25994	0.656311	1358.34	3.13301	1.31978	9.1	0.959041	0.299251	2	-1.40755	62.5	-0.000793282	51.5	0.127421
131	264.188	2.42191	-1.5485	1070.51	3.02959	0.877052	6.6	0.819544	-0.468045	3	0.0312789	33.5	-2.35243	25	-2.41566	9	-1.64737
132	1356.53	3.13243	0.320822	1199.87	3.07913	1.08914	6.7	0.826075	-0.432122	3	0.0312789	76	1.09394	58.5	0.799179	49	0.278086
142	1604.26	3.20527	0.512475	1131.48	3.05365	0.980036	9.5	0.977724	0.402011	2	-1.40755	73	0.850663	63	1.23102
143	66.0003	1.81955	-3.1333	1169.64	3.06805	1.04171	2.2	0.342423	-3.09242	1	-2.84638	26.5	-2.92007
152	690.583	2.83922	-0.450602	406.418	2.60897	-0.923624	8.7	0.939519	0.19187	3	0.0312789	53	-0.771158	45.5	-0.448372	31	-0.588371
153	796.799	2.90135	-0.287134	712.729	2.85292	0.12074	6.8	0.832509	-0.396732	3	0.0312789	60	-0.203521	42	-0.784251	26.5	-0.804986
155	1550.08	3.19036	0.473226	472.883	2.67475	-0.642016	6.4	0.80618	-0.541552	4	1.47011	65.5	0.24248	58	0.751196	69.5	1.26488
156	156.09	2.19338	-2.14977	662.52	2.8212	-0.0150776	8.4	0.924279	0.108044	2	-1.40755	36	-2.14971	25	-2.41566
159	1226.5	3.08867	0.205689	334.188	2.52399	-1.28744	13.4	1.1271	1.22367	3	0.0312789	65	0.201934	55.5	0.511282	35	-0.395825
167	848.351	2.92858	-0.215502	457.679	2.66056	-0.702776	10.8	1.03342	0.708385	3	0.0312789	58	-0.365703	46.5	-0.352406	16	-1.31042
169	1464.75	3.16576	0.408523	1281.62	3.10776	1.21169	9.8	0.991226	0.47628	2	-1.40755	65.5	0.24248	50	-0.0165274
175	2326.8	3.36676	0.937334	1154.36	3.06234	1.01725	8.8	0.944483	0.219171	4	1.47011	76.5	1.13448	62	1.13506	75.5	1.5537
201	1203.93	3.0806	0.184469	1275.4	3.10565	1.20265	5.7	0.755875	-0.818252	3	0.0312789	58.5	-0.325158	52	0.175403	45	0.0855399
203	506.915	2.70494	-0.803887	268.527	2.42899	-1.69415	5.4	0.732394	-0.947408	2	-1.40755	43	-1.58207	34.5	-1.50399
207	316.623	2.50054	-1.34163	450.316	2.65352	-0.732927	2.1	0.322219	-3.20354	2	-1.40755	47	-1.2577	37.5	-1.2161
208	326.743	2.51421	-1.30569	438.043	2.64152	-0.784302	5.8	0.763428	-0.776707	2	-1.40755	42.5	-1.62261	35.5	-1.40803
213	1707.53	3.23237	0.58376	1215.43	3.08473	1.1131	13.4	1.1271	1.22367	4	1.47011	83	1.66157	66	1.51892	85	2.011
221	814.614	2.91095	-0.261869	429.896	2.63336	-0.819207	6.6	0.819544	-0.468045	3	0.0312789	64.5	0.161389	54	0.367334	43.5	0.0133351
222	1462.64	3.16514	0.406877	410.241	2.61304	-0.906215	9.5	0.977724	0.402011	4	1.47011	72	0.769572	63	1.23102	82	1.86659
223	1215.76	3.08485	0.195646	426.001	2.62941	-0.83613	3.3	0.518514	-2.12384	3	0.0312789	75	1.01285	56	0.559265	42.5	-0.0348014
224	2613.12	3.41716	1.06993	902.291	2.95535	0.559212	9.4	0.973128	0.376732	2	-1.40755	67	0.364117	45	-0.496354
225	1784.34	3.25148	0.634038	1224.82	3.08807	1.12741	16.4	1.21484	1.70627	3	0.0312789	71	0.688481	53.5	0.319352	39	-0.203279
226	1500.93	3.17636	0.436407	1164.62	3.06618	1.03371	6.5	0.812913	-0.504516	3	0.0312789	68.5	0.485753	50	-0.0165274	32	-0.540235
228	1208.28	3.08217	0.188588	435.59	2.63908	-0.794745	9.1	0.959041	0.299251	3	0.0312789	67.5	0.404662	56	0.559265	43	-0.0107331
231	930.826	2.96887	-0.109493	1278.33	3.10664	1.20691	13.2	1.12057	1.18775	3	0.0312789	74	0.931754	54	0.367334	46.5	0.157745
235	1534.58	3.18599	0.461739	1146.36	3.05932	1.00433	8	0.90309	-0.008506	4	1.47011	70	0.60739	59	0.847161	61.5	0.879792
242	723.894	2.85968	-0.396775	1084.78	3.03534	0.901676	10.1	1.00432	0.54831	3	0.0312789	55	-0.608976	44.5	-0.544337	23	-0.973463
243	236.827	2.37443	-1.67342	1170	3.06819	1.04228	4.9	0.690196	-1.17951	2	-1.40755	49.5	-1.05498	26	-2.3197
245	1988.32	3.29849	0.757713	1019.3	3.0083	0.785908	8.1	0.908485	0.021169	3	0.0312789	76	1.09394	52	0.175403	49	0.278086
254	939.736	2.97301	-0.0986084	205.484	2.31278	-2.19165	8.4	0.924279	0.108044	3	0.0312789	66.5	0.323571	53	0.271369	35	-0.395825
255	2459.71	3.39088	1.0008	947.137	2.97641	0.649397	13.4	1.1271	1.22367	3	0.0312789	62.5	-0.000793282	53	0.271369	39.5	-0.179211
261	800.233	2.90322	-0.28222	435.088	2.63858	-0.796887	6.2	0.792392	-0.617394	3	0.0312789	63	0.0397523	44	-0.59232	28.5	-0.708713
262	231.718	2.36496	-1.69834	441.781	2.64521	-0.768506	8.5	0.929419	0.136314	2	-1.40755	51	-0.933341	25	-2.41566
267	579.495	2.76305	-0.650991	1053.52	3.02264	0.847313	10	1	0.52454	3	0.0312789	59	-0.284612	50	-0.0165274	13.5	-1.43076
268	328.743	2.51686	-1.29871	435.313	2.6388	-0.795925	7.1	0.851258	-0.293602	3	0.0312789	41.5	-1.70371	36.5	-1.31206	20	-1.11787
271	1436.23	3.15722	0.386056	1267.32	3.10289	1.19083	8.6	0.934498	0.164254	4	1.47011	68	0.445208	50.5	0.0314553	71	1.33709
272	1285.35	3.10902	0.259239	203.468	2.3085	-2.20998	8.3	0.919078	0.0794354	3	0.0312789	57.7	-0.39003	48.5	-0.160475	33	-0.492098
275	671.243	2.82688	-0.483057	194.355	2.2886	-2.29517	6.6	0.819544	-0.468045	3	0.0312789	54	-0.690067	42	-0.784251	24	-0.925327
276	2824.2	3.4509	1.15869	1256.05	3.09901	1.17422	12.9	1.11059	1.13283	3	0.0312789	69	0.526299	55	0.4633	38.5	-0.227347
278	2835.23	3.45259	1.16314	809.284	2.9081	0.356951	16.9	1.22789	1.77801	3	0.0312789	70	0.60739	54	0.367334	39.5	-0.179211
279	987.604	2.99458	-0.0418399	779.852	2.89201	0.288075	7.5	0.875061	-0.162676	3	0.0312789	54.5	-0.649522	37	-1.26408	13	-1.45483
280	394.617	2.59618	-1.09003	728.848	2.86264	0.162319	9.4	0.973128	0.376732	2	-1.40755	54	-0.690067	39	-1.07215
291	2000.53	3.30115	0.764707	739.751	2.86909	0.189925	12.4	1.09342	1.0384	3	0.0312789	63	0.0397523	55.5	0.511282	33	-0.492098
292	483.063	2.684	-0.858956	714.263	2.85386	0.124738	5	0.69897	-1.13125	3	0.0312789	46.5	-1.29825	42	-0.784251	10	-1.59924
294	718.889	2.85666	-0.404702	195.527	2.29121	-2.28399	2	0.30103	-3.32009	3	0.0312789	49.5	-1.05498	43	-0.688285	15.5	-1.33449
295	661.671	2.82064	-0.499469	202.957	2.3074	-2.21465	6.5	0.812913	-0.504516	2	-1.40755	59	-0.284612	44	-0.59232
296	763.273	2.88268	-0.33625	608.299	2.78412	-0.173828	5	0.69897	-1.13125	4	1.47011	65	0.201934	57	0.655231	75.5	1.5537
297	782.175	2.8933	-0.3083	204.216	2.31009	-2.20315	9.7	0.986772	0.451779	3	0.0312789	69	0.526299	63	1.23102	52.5	0.446564
298	2159.5	3.33435	0.852074	596.569	2.77566	-0.210028	12	1.07918	0.960071	3	0.0312789	69	0.526299	56	0.559265	47.5	0.205881
299	1117.66	3.04831	0.0995105	569.778	2.75571	-0.295457	8.1	0.908485	0.021169	4	1.47011	74	0.931754	56	0.559265	64	1.00013
300	52.9342	1.72374	-3.38537	196.873	2.29419	-2.27123	4.9	0.690196	-1.17951	1	-2.84638	25	-3.04171
